# Supplementary material for: Comparison between Intravoxel Incoherent Motion and Splenic Volumetry to Predict Hepatic Fibrosis Staging in Preoperative Patients
Source: Diagnostics (Basel). 2023 Oct 13;13(20):3200. doi: 10.3390/diagnostics13203200 (PMC10605488; doi:10.3390/diagnostics13203200)
Supplement: Supplementary file 1 [file diagnostics-13-03200-s001.zip]

Archive with 1 entries (1 files):
- diagnostics-2610467-supplementary.pdf
